# Supplementary material for: Analysis of Antibody Aggregate Content at Extremely High Concentrations Using Sedimentation Velocity with a Novel Interference Optics
Source: PLoS One. 2015 Mar 24;10(3):e0120820. doi: 10.1371/journal.pone.0120820 (PMC4372433; doi:10.1371/journal.pone.0120820)
Supplement: S1 Table — (ODS) [file pone.0120820.s003.ods]

## Sheet: Tabelle5
Antibody 1
Conc.	run	detection	f/f0	rmsd	signal	dn/dc*	Ɛ 250nm	LMW	monomer		dimer
[g/L]				[ΔΦ]	[ΔΦ]	[mL/g]	[L/gcm]	[%]	[S]	[%]	[S]	[%]
1	6/2	Int	1.73	0.029	3.15	0.168		3.0	5.62	93.6	7.66	6.4
1	6/2	Abs250	1.78	0.009	0.58		0.483		5.41	89.7	7.30	10.3
1	6/4	Int	1.62	0.012	3.23	0.175		2.5	5.59	95.7	7.78	4.3
3	7/6	Int	1.64	0.022	9.38	0.174			5.59	98.3	8.29	1.7
3	6/3	Int	1.64	0.017	9.19	0.171		2.4	5.59	98.1	8.37	1.9
10	6/1	Int	1.95	0.033	8.48	0.185		2.3	5.41	97.3	7.84	2.7
10	6/5	Int	1.96	0.038	8.57	0.190		1.9	5.32	97.8	8.11	2.2
Antibody 2
Conc.	run	detection	f/f0	rmsd	signal	dn/dc*	Ɛ 250nm	LMW	monomer		dimer
[g/L]				[ΔΦ]	[ΔΦ]	[mL/g]	[L/gcm]	[%]	[S]	[%]	[S]	[%]
1	7/1	Int	1.69	0.018	3.26	0.183			5.14	96.0	7.30	4.0
1	7/1	Abs250	1.68	0.006	0.59		0.489		4.99	98.6	7.75	1.4
1	7/2	Int	1.74	0.022	3.09	0.174			5.14	99.3	7.84	0.7
3	7/4	Int	1.77	0.036	9.86	0.183		2.1	5.14	97.0	7.39	3.0
3	7/5	Int	1.79	0.027	9.88	0.183		2.4	5.14	96.7	7.30	3.3
10	7/3	Int	2.22	0.065	8.74	0.197			4.87	94.8	7.21	5.2
10	7/7	Int	2.23	0.053	8.84	0.197		2.0	4.87	94.9	7.12	5.1
